# Supplementary material for: A Well-Established Gut Microbiota Enhances the Efficiency of Nutrient Metabolism and Improves the Growth Performance of Trachinotus ovatus
Source: Int J Mol Sci. 2024 May 18;25(10):5525. doi: 10.3390/ijms25105525 (PMC11121967; doi:10.3390/ijms25105525)
Supplement: Supplementary file 1 [file ijms-25-05525-s001.zip]

Archive with 1 entries (1 files):
- ijms-2981127-supplementary.pdf
